# Supplementary material for: Genome-Wide Association (GWAS) Applied to Carcass and Meat Traits of Nellore Cattle
Source: Metabolites. 2023 Dec 21;14(1):6. doi: 10.3390/metabo14010006 (PMC10818672; doi:10.3390/metabo14010006)
Supplement: Supplementary file 1 [file metabolites-14-00006-s001.zip]

Archive with 1 entries (1 files):
- metabolites-2683569-supplementary.pdf
